# Supplementary material for: Crystal structure of the Lin28-interacting module of human terminal uridylyltransferase that regulates let-7 expression
Source: Nat Commun. 2019 Apr 29;10:1960. doi: 10.1038/s41467-019-09966-5 (PMC6488673; doi:10.1038/s41467-019-09966-5)
Supplement: Supplementary file 3 — Source Data [file 41467_2019_9966_MOESM3_ESM.xlsx]

## Sheet: Figure 1b
Figure 1b

## Sheet: Figure 4b
Figure 4b

## Sheet: Figure 4c
Figure 4c
	(left)					(middle)					(right)

## Sheet: Figure 4d
Figure 4d
		UMP incorporated (fmol)
		#1	#2	#3
	wild-type	1076.67	1250.93	1166.99
	C306A/C309A	35.3028	36.6562	31.4795
	K321A/K324A	76.8843	109.298	84.9777
	K326A/R327A	150.176	166.408	136.064
	K329A/K330A	209.743	436.831	353.593
	H450A/K452A	546.734	697.59	601.298
	R669A/R670A	159.246	290.061	278.903

## Sheet: Figure 5a
Figure 5a
	(left)						(right)

## Sheet: Sup. Fig. 5b
Sup. Fig. 5b

## Sheet: Sup. Fig. 5c
Sup. Fig. 5c

## Sheet: Sup. Fig. 5d
Sup. Fig. 5d

## Sheet: Sup. Fig. 6
Sup. Fig. 6

## Sheet: Sup. Fig. 7a
Sup. Fig. 7a

[truncated: 2 more sheets: Sup. Fig. 8a, Sup. Fig. 8b]
